# Supplementary material for: Reducing the Burden of Migraine: Safety and Efficacy of CGRP Pathway-Targeted Preventive Treatments
Source: J Clin Med. 2022 Jul 27;11(15):4359. doi: 10.3390/jcm11154359 (PMC9369309; doi:10.3390/jcm11154359)
Supplement: Supplementary file 1 [file jcm-11-04359-s001.zip]

Archive with 1 entries (1 files):
- jcm-1671710-supplementary.pdf
